# Supplementary material for: The Clinical Utility of Two High-Throughput 16S rRNA Gene Sequencing Workflows for Taxonomic Assignment of Unidentifiable Bacterial Pathogens in Matrix-Assisted Laser Desorption Ionization–Time of Flight Mass Spectrometry
Source: J Clin Microbiol. 2022 Jan 19;60(1):e01769-21. doi: 10.1128/JCM.01769-21 (PMC8769742; doi:10.1128/JCM.01769-21)
Supplement: Supplemental file 1 — Tables S1 to S3. Download JCM.01769-21-s0001.xlsx, XLSX file, 0.07 MB [file jcm.01769-21-s0001.xlsx]

## Sheet: Table S1
Table S1: The specimen sources and the reasons of failure to be identified by MALDI-ToF MS of the clinical isolates in this study
Sample ID	Specimen source	Not included in database	Included in Security Library 1.0 database	Bad sample quality (score < 2)
R001	Peritoneal dialysis fluid	✓
R002	Right leg tissue	✓
R003	Midstream urine			✓
R004	Eye swab	✓
R005	Eye swab	✓
R006	Dialysis Fluid	✓
R007	Right Buttock Abscess pus			✓
R008	Eye swab	✓
R010	Waist Wound swab	✓
R011	Ear swab	✓
R012	Groin wound swab			✓
R013	Peritoneal dialysis fluid			✓
R014	Drain Fluid	✓
R016	Eye swab	✓
R017	Peritoneal dialysis fluid			✓
R018	Drain Fluid, Axillary abscess			✓
R019	Pleural Fluid			✓
R020	Pleural Fluid	✓
R021	Peritoneal Fluid			✓
R023	Superficial Wound swab			✓
R024	Tissue, Right ankle			✓
R025	Back Abscess Tissue			✓
R026	Pus, Back Abscess			✓
R027	Left canalicular stone swab			✓
R028	Eye swab			✓
R029	Bile	✓
R030	Bile	✓
R031	Pleural Fluid			✓
R032	Right Breast Pus			✓
R033	Bile			✓
R035	Intrauterine fluid			✓
R036	Eye swab	✓
R037	Superficial Wound swab	✓
R038	Intruterine Fluid Aspiration			✓
R039	Ear swab			✓
R040	Bile	✓
R041	Left foot Wound swab	✓
R042	Bile	✓
R043	Blood Culture			✓
R044	Blood Culture			✓
R045	Blood Culture		✓
R046	Blood Culture			✓
R047	Blood Culture	✓
R048	Blood Culture			✓
R049	Blood Culture	✓
R052	Pus Swab	✓
R053	Corneal Scraping	✓
R054	Placenta Swab	✓
R056	Tissue, R Big toe mass			✓
R057	Pus swab, back			✓
R058	Pus Swab			✓
R059	Wound swab, Right post auricular			✓
R060	Abscess swab, Left perianal abscess	✓
R061	Wound swab, Right leg	✓
R062	Superficial Wound swab	✓
R063	Peritoneal Fluid	✓
R065	Pus, Back Abscess			✓
R069	Pus, Right Dacryocystitis			✓
R070	Peritoneal Swab			✓
R071	Peritoneal dialysis fluid			✓
R072	Exit site swab, tenchoff catheter	✓
R073	Pus, Occipital scalp	✓
R075	Pleural Fluid	✓
R076	Wound swab, TK Catether	✓
R077	Peritoneal dialysis fluid	✓
R078	Bile	✓
R079	Endometrial Fluid			✓
R081	Peritoneal dialysis fluid			✓
R082	Wound swab, TK Exit Site	✓
R083	Tissue, Left Ar Abscess wall	✓
R084	Pus, Left Breast Abscess			✓
R085	eye swab	✓
R086	Bile			✓
R090	Peritoneal dialysis fluid	✓
R093	Pus swab, left buttock abscess			✓
R094	Superficial Wound swab			✓
R095	Pericardial fluid		✓
R096	Peritoneal Fluid	✓
R097	Corneal Scraping	✓
R098	Wound swab, right lower limb	✓
R099	Eye swab	✓
R100	Superficial Wound swab	✓
R102	Eye swab	✓
R103	Eye swab	✓
R104	Peritoneal dialysis fluid			✓
R105	Dialysis Fluid			✓
R106	superficial Wound swab	✓
R107	Blood Culture			✓
R108	Blood Culture			✓
R110	Blood Culture	✓
R111	Blood Culture			✓
R112	Blood Culture			✓
R113	Blood Culture			✓
R114	Blood Culture			✓
R115	Urine	✓
R116	Eye swab	✓
R119	Blood Culture			✓
R120	Ascitic Fluid	✓
R121	Peritoneal swab	✓
R122	Blood Culture	✓
R123	Urine			✓
R124	superficial Wound swab			✓
R125	Wound swab			✓
R126	Peritoneal swab			✓
R127	Wound swab, Right inguinal wound			✓
R128	Pus Swab, vulva abscess			✓
R129	Drain, T tube			✓
R130	Product of gestation	✓
R131	Peritoneal swab	✓
R132	Wound swab, abdominal wound			✓
R133	Pus, right forearm			✓
R134	Peritoneal dialysis fluid	✓
R136	eye swab, right	✓
R138	Blood Culture			✓
R139	Blood Culture	✓
R140	Corneal Scraping, right			✓
R141	Pus swab, right face wound	✓
R142	Wound swab, sacral sore			✓
R144	Catheter urine			✓
R145	Peritoneal dialysis fluid			✓
R147	Peritoneal swab			✓
R148	Catheter, IV			✓
R149	Peritoneal dialysis fluid	✓
R150	Tissue, L ankle joint	✓
R151	Peritoneal dialysis fluid	✓
R152	Wound swab, right lateral malelous			✓
R153	eye swab, right			✓
R154	Peritoneal dialysis fluid	✓
R155	Wound swab, suprapubic abscess	✓
R156	Blood Culture	✓
R157	Blood Culture	✓
R158	Blood Culture	✓
R159	Blood Culture			✓
R160	Blood Culture	✓
R162	Blood Culture	✓
R163	Blood Culture			✓
R164	Blood Culture			✓
R165	Blood Culture			✓
R166	Blood Culture			✓
R167	Blood Culture			✓
R169	Superficial Wound swab			✓
R170	Superficial Wound swab	✓
R172	Pus swab, left thigh abscess	✓
R174	Wound swab, left leg			✓
R175	Wound swab, left leg	✓
R176	Eye swab, right	✓
R177	Wound swab, Rt LL			✓
R178	Skin swab, neck	✓
R179	Peritoneal swab			✓
R180	Pus swab, left buttock abscess			✓
R181	Peritoneal dialysis fluid			✓
R182	Pleural Fluid			✓
R183	Peritoneal Fluid	✓
R184	Superficial Wound swab, superficial right neck			✓
R185	Peritoneal swab			✓
R186	Peritoneal Fluid	✓
R187	Wound swab, L ankle (lat)			✓
R188	Pus, upper back abscess	✓
R190	Tissue, Left foot wound tissue	✓
R192	Perineal Swab	✓
R197	Skin swab, periorbital skin			✓
R198	eye swab, right			✓
R199	Eye swab, left			✓
R202	Ear swab, left			✓
R203	Superficial wound swab, left forearm	✓
R204	Abscess Wall, right breast abscess	✓
R205	Wound swab, right hand			✓
R206	Bone, left femur			✓
R208	Percutaneous Nephrostomy urine, right			✓
R209	Percutaneous Nephrostomy urine, left	✓
R210	Milk			✓
R211	Air sample	✓

## Sheet: Table S2
Table S2: Sequencing primers used in 16S rRNA sequencing
Primer	Primer sequence (5’ - 3’)	References
16s_27F	AGAGTTTGATCMTGGC	(1)
16s_343F	TACGGRAGGCAGCAG	(2)
16s_357R	CTGCTGCCTYCCGTA	(2)
16s_784F	AGGATTAGATACCCTGGTA	(3)
16s_803R	CTACCRGGGTATCTAATCC	(4)
16s_1099F	GYAACGAGCGCAACCC	(2)
16s_1114R	GGGTTGCGCTCGTTRC	(2)
16s_1492R	TACCTTGTTACGACTT	(1)
1. Muyzer G, Teske A, Wirsen CO, Jannasch HW. 1995. Phylogenetic relationships of Thiomicrospira species and their identification in deep-sea hydrothermal vent samples by denaturing gradient gel electrophoresis of 16S rDNA fragments. Arch Microbiol 164: 165–172.
2. Liu Z, Lozupone C, Hamady M, Bushman FD, Knight R. 2007. Short pyrosequencing reads suffice for accurate microbial community analysis. Nucleic Acids Res 35(18):e120.
3. Andersson AF, Lindberg M, Jakobsson H, Bäckhed F, Nyrén P, Engstrand L. 2008. Comparative analysis of human gut microbiota by barcoded pyrosequencing. PLoS One 3(7):e2836.
4. Nossa CW, Oberdorf WE, Yang L, Aas JA, Paster BJ, Desantis TZ, Brodie EL, Malamud D, Poles MA, Pei Z. 2010. Design of 16S rRNA gene primers for 454 pyrosequencing of the human foregut microbiome. World J Gastroenterol 16(33):4135-44.

## Sheet: Table S3
Table S3: The bacterial taxa and the number of sequencing reads obtained by the three 16S rRNA sequencing methods
Sample ID	Species-level ID (Reference Standard)	Sanger Sequencing (Sanger 16s)		Illumina Sequencing Illumina 16s)													Nanopore sequencing (Nanopore 16s)													Best-matched species as inferred by WGS (ANI %)
		Classified species from Sanger 16s	Concordance with Reference Standard	Miseq Reporter Software (MRS)					BLAST+						Resolved species of Illumina 16s	Concordance with Reference Standard	Epi2me					BLAST+					Classifed species by NanoCLUST	Resolved species of Nanopore 16s	Concordance with Reference Standard
				Total no. of reads	Total no. of classified reads at species level	Top one classified species	Percentage of classified reads	Concordance with Reference Standard	Filtered reads	Total no. of classified reads at species level	Top one classified species	Percentage of classified reads	Concordance with Reference Standard	nf-core/ampliseq (relative abundance)			Total no. of reads	Total no. of classified reads at species level	Top one classified species	Percentage of classified reads	Concordance with Reference Standard	Total no. of reads	Total no. of classified reads at species level	Top one classified species	Percentage of classified reads	Concordance with Reference Standard
R001	Probably new species	Kocuria koreensis	excluded	127460	18829	Kocuria halotolerans	0.147725	excluded	74207	71270	Kocuria massiliensis	0.960422	excluded	Kocuria ocularis	Kocuria massiliensis	excluded	56074	34806	Kocuria koreensis	0.620715	excluded	56459	38772	Kocuria massiliensis	0.686728	excluded	Kocuria, nan at the species level	Kocuria sp.	excluded	Kocuria massiliensis (78.5%)
R002	Porphyromonas pogonae	Porphyromonas pogonae	match	124640	52383	Parabacteroides goldsteinii	0.420274	not match	63114	59726	Porphyromonas pogonae	0.946319	match	Porphyromonas pogonae	Porphyromonas pogonae	match	36289	30835	Porphyromonas pogonae	0.849707	match	36381	6274	Porphyromonas pogonae	0.172453	match	-	Porphyromonas pogonae	match	Not Done
R003	Pseudoglutamicibacter albus	Pseudoglutamicibacter cumminsii	not match	126121	50783	Kocuria rosea	0.402653	not match	59822	56484	Pseudoglutamicibacter albus	0.944201	match	Pseudoglutamicibacter cumminsii	Pseudoglutamicibacter albus	match	62146	47381	Pseudoglutamicibacter cumminsii	0.762414	not match	62916	45268	Pseudoglutamicibacter albus	0.719499	match	Pseudoglutamicibacter albus	Pseudoglutamicibacter albus	match	Not Done
R004	Dolosigranulum pigrum	Dolosigranulum pigrum	match	87959	3713	Alkalibacterium subtropicum	0.0422128	not match	70752	70426	Dolosigranulum pigrum	0.995392	match	Dolosigranulum pigrum	Dolosigranulum pigrum	match	43909	36323	Dolosigranulum pigrum	0.827234	match	44213	34131	Dolosigranulum pigrum	0.771968	match	-	Dolosigranulum pigrum	match	Not Done
R005	Corynebacterium oculi	Corynebacterium oculi	match	134221	62403	Corynebacterium mastitidis	0.464927	not match	61319	55921	Corynebacterium oculi	0.911969	match	Corynebacterium sp.	Corynebacterium oculi	match	53514	42643	Corynebacterium oculi	0.796857	match	54116	40471	Corynebacterium oculi	0.747856	match	-	Corynebacterium oculi	match	Not Done
R006	Probably new species	Kocuria koreensis	excluded	97292	15811	Kocuria halotolerans	0.162511	excluded	59409	58201	Kocuria massiliensis	0.979666	excluded	Kocuria ocularis	Kocuria massiliensis	excluded	58626	36688	Kocuria koreensis	0.625797	excluded	59424	41190	Kocuria massiliensis	0.693154	excluded	Kocuria, nan at the species level	Kocuria sp.	excluded	Kocuria massiliensis (78.5%)
R007	Actinomyces neuii	Actinomyces neuii subsp. anitratus	match	117194	83284	Actinomyces neuii	0.710651	match	69308	67158	Actinomyces neuii subsp. anitratus	0.968979	match	-	Actinomyces neuii	match	7219	5975	Actinomyces neuii	0.827677	match	7529	5918	Actinomyces neuii	0.786027	match	-	Actinomyces neuii	match	Not Done
R008	Corynebacterium oculi	Corynebacterium oculi	match	84567	44291	Corynebacterium mastitidis	0.523739	not match	51780	48301	Corynebacterium oculi	0.932812	match	Corynebacterium sp.	Corynebacterium oculi	match	57466	46360	Corynebacterium oculi	0.806738	match	58113	44225	Corynebacterium oculi	0.761017	match	-	Corynebacterium oculi	match	Not Done
R010	Brevibacterium luteolum	Brevibacterium luteolum	match	101982	67179	Brevibacterium luteolum	0.658734	match	59752	57707	Brevibacterium luteolum	0.965775	match	-	Brevibacterium luteolum	match	60067	48092	Brevibacterium luteolum	0.800639	match	60595	46684	Brevibacterium luteolum	0.770427	match	-	Brevibacterium luteolum	match	Not Done
R011	Brevibacterium otitidis	Brevibacterium otitidis	match	111082	27022	Brevibacterium otitidis	0.243262	match	64883	63352	Brevibacterium otitidis	0.976404	match	-	Brevibacterium otitidis	match	54631	44527	Brevibacterium otitidis	0.81505	match	55580	43138	Brevibacterium otitidis	0.776142	match	-	Brevibacterium otitidis	match	Not Done
R012	Corynebacterium tuberculostearicum	Corynebacterium tuberculostearicum	match	112272	48390	Corynebacterium tuberculostearicum	0.431007	match	58061	48718	Corynebacterium tuberculostearicum	0.839083	match	-	Corynebacterium tuberculostearicum	match	19718	19639	Corynebacterium tuberculostearicum	0.995994	match	38411	20518	Corynebacterium tuberculostearicum	0.53417	match	-	Corynebacterium tuberculostearicum	match	Not Done
R013	Microbacterium hominis	Microbacterium hominis	match	120519	28905	Microbacterium trichothecenolyticum	0.239838	not match	46300	42629	Microbacterium aerolatum	0.920713	not match	Microbacterium sp.	Microbacterium aerolatum	not match	42687	33357	Microbacterium proteolyticum	0.781432	not match	43141	31571	Microbacterium hominis	0.73181	match	Microbacterium hominis	Microbacterium hominis	match	Not Done
R014	Paraeggerthella hongkongensis	Paraeggerthella hongkongensis	match	129514	47319	Adlercreutzia equolifaciens	0.365358	not match	50164	39080	Paraeggerthella hongkongensis	0.779045	match	Paraeggerthella hongkongensis	Paraeggerthella hongkongensis	match	69222	45923	Paraeggerthella hongkongensis	0.663416	match	69631	40113	Paraeggerthella hongkongensis	0.57608	match	-	Paraeggerthella hongkongensis	match	Not Done
R016	Corynebacterium oculi	Corynebacterium oculi	match	127444	60280	Corynebacterium mastitidis	0.472992	not match	57472	52170	Corynebacterium oculi	0.907746	match	Corynebacterium sp.	Corynebacterium oculi	match	67347	54104	Corynebacterium oculi	0.803362	match	68077	50718	Corynebacterium oculi	0.745009	match	-	Corynebacterium oculi	match	Not Done
R017	Microbacterium hominis	Microbacterium hominis	match	86036	20998	Microbacterium trichothecenolyticum	0.244061	not match	33697	31062	Microbacterium aerolatum	0.921803	not match	Microbacterium sp.	Microbacterium aerolatum	not match	60356	47152	Microbacterium proteolyticum	0.781231	not match	60745	44860	Microbacterium hominis	0.738497	match	Microbacterium hominis	Microbacterium hominis	match	Not Done
R018	Varibaculum cambriense	Varibaculum cambriense	match	114647	41249	Varibaculum cambriense	0.359791	match	39189	35599	Varibaculum cambriense	0.908393	match	-	Varibaculum cambriense	match	14186	4521	Varibaculum cambriense	0.318694	match	14189	4311	Varibaculum cambriense	0.303827	match	-	Varibaculum cambriense	match	Not Done
R019	Atopobium rimae	Atopobium rimae	match	88603	60858	Atopobium rimae	0.686862	match	51951	49492	Atopobium rimae	0.952667	match	-	Atopobium rimae	match	64863	52218	Atopobium rimae	0.805051	match	65237	49952	Atopobium rimae	0.7657	match	-	Atopobium rimae	match	Not Done
R020	Paenibacillus ginsengihumi	Paenibacillus ginsengihumi	match	118837	47625	Paenibacillus ginsengihumi	0.400759	match	51867	44459	Paenibacillus ginsengihumi	0.857173	match	-	Paenibacillus ginsengihumi	match	39879	30050	Paenibacillus ginsengihumi	0.753529	match	39994	28503	Paenibacillus ginsengihumi	0.712682	match	-	Paenibacillus ginsengihumi	match	Not Done
R021	Microbacterium hominis	Microbacterium hominis	match	90166	26606	Microbacterium trichothecenolyticum	0.295078	not match	42032	39859	Microbacterium aerolatum	0.948301	not match	Microbacterium sp.	Microbacterium aerolatum	not match	59485	46662	Microbacterium proteolyticum	0.784433	not match	59725	44435	Microbacterium hominis	0.743993	match	Microbacterium hominis	Microbacterium hominis	match	Not Done
R023	Corynebacterium tuberculostearicum	Corynebacterium tuberculostearicum	match	87572	40043	Corynebacterium tuberculostearicum	0.457258	match	38415	37507	Corynebacterium tuberculostearicum	0.976363	match	-	Corynebacterium tuberculostearicum	match	28655	22923	Corynebacterium tuberculostearicum	0.799965	match	29057	22456	Corynebacterium tuberculostearicum	0.772826	match	-	Corynebacterium tuberculostearicum	match	Not Done
R024	Bacillus idriensis	Bacillus idriensis	match	111250	74342	Bacillus cereus	0.668243	not match	79164	78861	Bacillus idriensis	0.996173	match	Bacillus sp.	Bacillus idriensis	match	54621	40901	Bacillus indicus	0.748815	not match	55426	32156	Bacillus indicus	0.580161	not match		Bacillus indicus	not match	Not Done
R025	Varibaculum cambriense	Varibaculum cambriense	match	98636	21160	Varibaculum cambriense	0.214526	match	33870	22363	Varibaculum anthropi	0.66026	not match	Varibaculum sp.	Varibaculum anthropi	not match	25801	13593	Varibaculum cambriense	0.52684	match	25524	12828	Varibaculum cambriense	0.502586	match	-	Varibaculum cambriense	match	Not Done
R026	Varibaculum cambriense	Varibaculum cambriense	match	125327	24311	Varibaculum cambriense	0.193981	match	40249	25397	Varibaculum anthropi	0.630997	not match	Varibaculum sp.	Varibaculum anthropi	not match	26023	13797	Varibaculum cambriense	0.530185	match	25826	13052	Varibaculum cambriense	0.505382	match	-	Varibaculum cambriense	match	Not Done
R027	Eikenella corrodens	Eikenella corrodens	match	116446	6006	Eikenella corrodens	0.0515776	match	72853	49358	Eikenella corrodens	0.677501	match	-	Eikenella corrodens	match	50429	37606	Eikenella corrodens	0.745722	match	50995	36514	Eikenella corrodens	0.716031	match	-	Eikenella corrodens	match	Not Done
R028	Globicatella sanguinis	Globicatella sanguinis	match	120990	5462	Facklamia tabacinasalis	0.0451442	not match	99466	99271	Globicatella sanguinis	0.99804	match	Globicatella sp.	Globicatella sanguinis	match	35251	28693	Globicatella sanguinis	0.813963	match	35393	26933	Globicatella sanguinis	0.76097	match	-	Globicatella sanguinis	match	Not Done
R029	Peptostreptococcus russellii	Peptostreptococcus russellii	match	123797	4758	Peptostreptococcus stomatis	0.0384339	not match	100814	100660	Peptostreptococcus russellii	0.998472	match	Peptostreptococcus russellii	Peptostreptococcus russellii	match	27198	17618	Peptostreptococcus russellii	0.647768	match	27388	2664	Peptostreptococcus russellii	0.0972689	match	-	Peptostreptococcus russellii	match	Not Done
R030	Peptostreptococcus russellii	Peptostreptococcus russellii	match	80523	4927	Peptostreptococcus stomatis	0.0611875	not match	55890	55767	Peptostreptococcus russellii	0.997799	match	Peptostreptococcus russellii	Peptostreptococcus russellii	match	50815	32534	Peptostreptococcus russellii	0.640244	match	50933	4628	Peptostreptococcus russellii	0.0908645	match	-	Peptostreptococcus russellii	match	Not Done
R031	Lysinibacillus massiliensis	Lysinibacillus massiliensis	match	115066	111715	Lysinibacillus xylanilyticus	0.970878	not match	92654	92561	Lysinibacillus massiliensis	0.998996	match	Lysinibacillus massiliensis	Lysinibacillus massiliensis	match	47116	31574	Lysinibacillus massiliensis	0.670133	match	47177	28757	Lysinibacillus massiliensis	0.609556	match	-	Lysinibacillus massiliensis	match	Not Done
R032	Corynebacterium kroppenstedtii	Corynebacterium kroppenstedtii	match	138350	56568	Corynebacterium kroppenstedtii	0.408876	match	55208	42444	Corynebacterium kroppenstedtii	0.768802	match	-	Corynebacterium kroppenstedtii	match	72361	49381	Corynebacterium kroppenstedtii	0.682426	match	72437	47461	Corynebacterium kroppenstedtii	0.655204	match	-	Corynebacterium kroppenstedtii	match	Not Done
R033	Robinsoniella peoriensis	Robinsoniella peoriensis	match	126874	4086	Blautia coccoides	0.0322052	not match	48661	41500	Robinsoniella peoriensis	0.852839	match	Robinsoniella peoriensis	Robinsoniella peoriensis	match	79662	54715	Robinsoniella peoriensis	0.686839	match	79481	50694	Robinsoniella peoriensis	0.637813	match	-	Robinsoniella peoriensis	match	Not Done
R035	Schaalia turicensis	Schaalia turicensis	match	99588	53104	Actinomyces turicensis	0.533237	match	42701	40607	Schaalia turicensis	0.950961	match	-	Schaalia turicensis	match	67650	47701	Schaalia turicensis	0.705115	match	67993	39299	Schaalia turicensis	0.577986	match	-	Schaalia turicensis	match	Not Done
R036	Corynebacterium lowii	Corynebacterium lowii	match	128896	62148	Corynebacterium bovis	0.482156	not match	65960	50931	Corynebacterium bovis	0.77215	not match	-	Corynebacterium bovis	not match	45890	30711	Corynebacterium lowii	0.669231	match	45871	27394	Corynebacterium lowii	0.597196	match	-	Corynebacterium lowii	match	Not Done
R037	Metakosakonia massiliensis	Metakosakonia massiliensis	match	118369	37135	Klebsiella variicola	0.313722	not match	54537	39245	Metakosakonia massiliensis	0.719603	match	Enterobacteriaceae	Metakosakonia massiliensis	match	53523	38440	Metakosakonia massiliensis	0.718196	match	53692	36533	Metakosakonia massiliensis	0.680418	match	-	Metakosakonia massiliensis	match	Not Done
R038	Schaalia turicensis	Schaalia turicensis	match	93387	54077	Actinomyces turicensis	0.579063	match	43667	41032	Schaalia turicensis	0.939657	match	-	Schaalia turicensis	match	68639	47766	Schaalia turicensis	0.695902	match	68643	40222	Schaalia turicensis	0.585959	match	-	Schaalia turicensis	match	Not Done
R039	Corynebacterium tuberculostearicum	Corynebacterium tuberculostearicum	match	123144	58597	Corynebacterium tuberculostearicum	0.475841	match	67298	63892	Corynebacterium tuberculostearicum	0.949389	match	-	Corynebacterium tuberculostearicum	match	19421	13084	Corynebacterium tuberculostearicum	0.673704	match	19430	12754	Corynebacterium tuberculostearicum	0.656408	match	-	Corynebacterium tuberculostearicum	match	Not Done
R040	Weissella cibaria	Weissella cibaria	match	75388	55965	Weissella cibaria	0.74236	match	55020	54788	Weissella confusa	0.995783	not match	Weissella sp.	Weissella confusa	not match	49751	37379	Weissella cibaria	0.751322	match	49738	35110	Weissella cibaria	0.705899	match	-	Weissella cibaria	match	Not Done
R041	Corynebacterium glyciniphilum	Corynebacterium glyciniphilum	match	103894	17355	Corynebacterium freiburgense	0.167045	not match	48617	44703	Corynebacterium glyciniphilum	0.919493	match	Corynebacterium glyciniphilum	Corynebacterium glyciniphilum	match	20982	15431	Corynebacterium glyciniphilum	0.73544	match	21204	15083	Corynebacterium glyciniphilum	0.711328	match	-	Corynebacterium glyciniphilum	match	Not Done
R042	Schaalia odontolytica	Schaalia odontolytica	match	127895	28388	Actinomyces odontolyticus	0.221963	match	41715	36875	Schaalia odontolytica	0.883975	match	-	Schaalia odontolytica	match	56190	39387	Schaalia odontolytica	0.700961	match	56149	36695	Schaalia odontolytica	0.653529	match	-	Schaalia odontolytica	match	Not Done
R043	Proteus vulgaris	Proteus vulgaris	match	104337	49786	Proteus penneri	0.477165	not match	85685	85205	Proteus alimentorum	0.994398	not match	Proteus sp.	Proteus alimentorum	not match	63290	43463	Proteus vulgaris	0.686728	match	63351	40806	Proteus vulgaris	0.644126	match	-	Proteus vulgaris	match	Not Done
R044	Neisseria elongata	Neisseria elongata subsp. elongata	match	135578	27503	Neisseria elongata	0.202857	match	85695	84640	Neisseria elongata	0.987689	match	-	Neisseria elongata	match	71248	50411	Neisseria elongata	0.707543	match	71030	45234	Neisseria elongata	0.63683	match	-	Neisseria elongata	match	Not Done
R045	Brucella microti	Brucella microti	match	106468	59359	Ochrobactrum thiophenivorans	0.557529	not match	62803	62002	Brucella papionis	0.987246	not match	Brucella sp.	Brucella papionis	not match	48879	37717	Brucella microti	0.77164	match	49068	36196	Brucella canis	0.73767	not match	Brucella microti	Brucella microti	match	Not Done
R046	Alistipes indistinctus	Alistipes indistinctus	match	106181	278	Streptomyces lazureus	0.00261817	not match	48858	45236	Alistipes indistinctus	0.925867	match	Alistipes indistinctus	Alistipes indistinctus	match	12692	12618	Alistipes indistinctus	0.99417	match	12839	6392	Alistipes indistinctus	0.497858	match	-	Alistipes indistinctus	match	Not Done
R047	Proteus cibarius	Proteus cibarius	match	87511	80199	Proteus hauseri	0.916445	not match	69765	69409	Proteus terrae	0.994897	not match	Proteus sp.	Proteus terrae	not match	12124	12051	Proteus cibarius	0.993979	match	12232	5799	Proteus cibarius	0.474084	match	-	Proteus cibarius	match	Not Done
R048	Varibaculum cambriense	Varibaculum cambriense	match	82812	1510	Pseudomonas brenneri	0.0182341	not match	24915	20002	Varibaculum cambriense	0.80281	match	Varibaculum sp.	Varibaculum cambriense	match	53287	36481	Varibaculum cambriense	0.684614	match	53899	35193	Varibaculum cambriense	0.652943	match	-	Varibaculum cambriense	match	Not Done
R049	Dermacoccus barathri	Dermacoccus barathri	match	105839	8976	Dermacoccus abyssi	0.0848081	not match	68250	66580	Dermacoccus profundi	0.975531	not match	Dermacoccus sp.	Dermacoccus profundi	not match	69063	50220	Dermacoccus barathri	0.727162	match	69969	48130	Dermacoccus barathri	0.687876	match	-	Dermacoccus barathri	match	Not Done
R052	Arcanobacterium wilhelmae	Arcanobacterium wilhelmae	match	206270	19758	Arcanobacterium phocae	0.0957871	not match	45049	42621	Arcanobacterium pinnipediorum	0.946103	not match	Arcanobacterium sp.	Arcanobacterium pinnipediorum	not match	12298	12186	Arcanobacterium wilhelmae	0.990893	match	12443	3837	Arcanobacterium wilhelmae	0.308366	match	-	Arcanobacterium wilhelmae	match	Not Done
R053	Dermacoccus barathri	Dermacoccus barathri	match	121906	14085	Dermacoccus abyssi	0.11554	not match	80147	78894	Dermacoccus profundi	0.984366	not match	Dermacoccus sp.	Dermacoccus profundi	not match	12281	12200	Dermacoccus profundi	0.993404	not match	12389	6059	Dermacoccus barathri	0.489063	match	Dermacoccus barathri	Dermacoccus barathri	match	Not Done
R054	Mycoplasma hominis	Mycoplasma hominis	match	126942	120729	Mycoplasma hominis	0.951056	match	104593	103980	Mycoplasma hominis	0.994139	match	-	Mycoplasma hominis	match	42816	35485	Mycoplasma hominis	0.828779	match	42865	33924	Mycoplasma hominis	0.791415	match	-	Mycoplasma hominis	match	Not Done
R056	Corynebacterium simulans	Corynebacterium simulans	match	85397	60096	Corynebacterium ammoniagenes	0.703725	not match	51691	49849	Corynebacterium glutamicum	0.964365	not match	Corynebacterium sp.	Corynebacterium glutamicum	not match	20440	20026	Corynebacterium simulans	0.979746	match	20517	1573	Corynebacterium simulans	0.0766681	match	-	Corynebacterium simulans	match	Not Done
R057	Actinomyces europaeus	Actinomyces europaeus	match	94382	72774	Actinomyces europaeus	0.771058	match	58086	54905	Actinomyces europaeus	0.945236	match	-	Actinomyces europaeus	match	40826	25322	Actinomyces europaeus	0.620242	match	40897	23034	Actinomyces europaeus	0.56322	match	-	Actinomyces europaeus	match	Not Done
R058	Corynebacterium mastitidis	Corynebacterium mastitidis	match	94705	54039	Corynebacterium atypicum	0.570603	not match	50016	48748	Corynebacterium tuberculostearicum	0.974648	not match	Corynebacteriaceae	Corynebacterium tuberculostearicum	not match	41196	40809	Corynebacterium mastitidis	0.990606	match	41360	1695	Corynebacterium mastitidis	0.0409816	match	-	Corynebacterium mastitidis	match	Not Done
R059	Schaalia turicensis	Schaalia turicensis	match	100051	60658	Actinomyces turicensis	0.606271	match	49252	46675	Schaalia turicensis	0.947677	match	-	Schaalia turicensis	match	42196	32927	Schaalia turicensis	0.780335	match	42296	28841	Schaalia turicensis	0.681885	match	-	Schaalia turicensis	match	Not Done
R060	Anaerococcus rubeinfantis	Anaerococcus rubeinfantis	match	124102	116361	Anaerococcus vaginalis	0.937624	not match	100303	100072	Anaerococcus rubeinfantis	0.997697	match	Anaerococcus sp.	Anaerococcus rubeinfantis	match	61563	60837	Anaerococcus rubeinfantis	0.988207	match	61666	1578	Anaerococcus rubeinfantis	0.0255895	match	-	Anaerococcus rubeinfantis	match	Not Done
R061	Psychrobacillus lasiicapitis	Psychrobacillus lasiicapitis	match	63050	48281	Lysinibacillus macroides	0.765757	not match	35415	35359	Psychrobacillus lasiicapitis	0.998419	match	Psychrobacillus soli	Psychrobacillus lasiicapitis	match	51829	51467	Psychrobacillus lasiicapitis	0.993015	match	51777	22891	Psychrobacillus lasiicapitis	0.442107	match	-	Psychrobacillus lasiicapitis	match	Not Done
R062	Klebsiella michiganensis	Klebsiella grimontii	not match	156000	42762	Klebsiella oxytoca	0.274115	not match	57624	45512	Enterobacter cloacae	0.78981	not match	Enterobacter sp.	Enterobacter cloacae	not match	44518	27982	Klebsiella grimontii	0.628555	not match	44499	25580	Yokenella regensburgei	0.574844	not match	Citrobacter murliniae/ Yokenella regensburgei	Yokenella regensburgei	not match	Klebsiella michiganensis (98.71%)
R063	Corynebacterium pilbarense	Corynebacterium pilbarense	match	111412	19433	Corynebacterium ureicelerivorans	0.174425	not match	79444	78495	Corynebacterium coyleae	0.988054	not match	Corynebacterium sp.	Corynebacterium coyleae	not match	201274	199307	Corynebacterium pilbarense	0.990227	match	202002	69680	Corynebacterium pilbarense	0.344947	match	-	Corynebacterium pilbarense	match	Not Done
R065	Corynebacterium pyruviciproducens	Corynebacterium pyruviciproducens	match	113717	60511	Corynebacterium glucuronolyticum	0.532119	not match	61788	58964	Corynebacterium pyruviciproducens	0.954295	match	Corynebacterium pyruviciproducens	Corynebacterium pyruviciproducens	match	150526	149554	Corynebacterium pyruviciproducens	0.993543	match	150578	12478	Corynebacterium glucuronolyticum	0.0828674	not match	Corynebacterium pyruviciproducens	Corynebacterium pyruviciproducens	match	Not Done
R069	Eikenella corrodens	Eikenella corrodens	match	110195	3274	Neisseria elongata	0.029711	not match	56709	50212	Eikenella halliae	0.885433	not match	Eikenella sp.	Eikenella halliae	not match	49782	26813	Eikenella corrodens	0.538608	match	49713	30179	Eikenella halliae	0.607065	not match	Eikenella corrodens	Eikenella corrodens	match	Not Done
R070	Weissella confusa	Weissella confusa	match	79338	60163	Weissella cibaria	0.758313	not match	60467	59935	Weissella confusa	0.991202	match	Weissella sp.	Weissella confusa	match	51739	51362	Weissella confusa	0.992713	match	51906	30301	Weissella confusa	0.583767	match	-	Weissella confusa	match	Not Done
R071	Corynebacterium xerosis	Corynebacterium hansenii	not match	102854	58582	Corynebacterium xerosis	0.569565	match	42130	40526	Corynebacterium xerosis	0.961927	match	-	Corynebacterium xerosis	match	49729	49359	Corynebacterium xerosis	0.99256	match	49857	16996	Corynebacterium xerosis	0.340895	match	-	Corynebacterium xerosis	match	Not Done
R072	Mycolicibacterium fortuitum	Mycolicibacterium fortuitum	match	104757	4431	Mycobacterium neworleansense	0.0422979	not match	36574	28301	Mycolicibacterium arcueilense	0.773801	not match	Mycobacterium sp.	Mycolicibacterium arcueilense	not match	47500	47135	Mycolicibacterium fortuitum	0.992316	match	47530	18432	Mycolicibacterium fortuitum subsp. fortuitum	0.387797	match	-	Mycolicibacterium fortuitum subsp. fortuitum	match	Not Done
R073	Tessaracoccus oleiagri	Tessaracoccus oleiagri	match	92636	6674	Tetrasphaera vanveenii	0.0720454	not match	59286	58779	Tessaracoccus flavescens	0.991448	not match	Tessaracoccus sp.	Tessaracoccus flavescens	not match	26680	26320	Tessaracoccus oleiagri	0.986507	match	26725	1029	Tessaracoccus oleiagri	0.0385033	match	-	Tessaracoccus oleiagri	match	Not Done
R075	Mycoplasma hominis	Mycoplasma hominis	match	105902	103623	Mycoplasma hominis	0.97848	match	90552	90349	Mycoplasma hominis	0.997758	match	-	Mycoplasma hominis	match	35154	34938	Mycoplasma hominis	0.993856	match	35183	18852	Mycoplasma hominis	0.535827	match	-	Mycoplasma hominis	match	Not Done
R076	Mycobacteroides abscessus	Mycobacteroides abscessus	match	105726	34797	Mycobacterium abscessus	0.329124	match	40483	31404	Mycobacterium abscessus	0.775733	match	-	Mycobacterium abscessus	match	23056	22799	Mycobacteroides abscessus	0.988853	match	23081	8424	Mycobacteroides abscessus	0.364976	match	-	Mycobacteroides abscessus	match	Not Done
R077	Bacillus capparidis	Bacillus capparidis	match	73864	57089	Bacillus horneckiae	0.772893	not match	53748	53399	Bacillus capparidis	0.993507	match	Bacillus sp.	Bacillus capparidis	match	49473	49005	Bacillus capparidis	0.99054	match	49265	11208	Bacillus capparidis	0.227504	match	-	Bacillus capparidis	match	Not Done
R078	Vagococcus teuberi	Vagococcus teuberi	match	126929	123442	Vagococcus teuberi	0.972528	match	108691	108570	Vagococcus martis	0.998887	not match	Vagococcus sp.	Vagococcus martis	not match	50106	49648	Vagococcus teuberi	0.990859	match	49995	14707	Vagococcus teuberi	0.294169	match	-	Vagococcus teuberi	match	Not Done
R079	Corynebacterium xerosis	Corynebacterium hansenii	not match	100653	75460	Corynebacterium xerosis	0.749704	match	52313	51226	Corynebacterium xerosis	0.979221	match	-	Corynebacterium xerosis	match	47601	26404	Corynebacterium xerosis	0.554694	match	47453	23278	Corynebacterium xerosis	0.490549	match	-	Corynebacterium xerosis	match	Not Done
R081	Campylobacter fetus	Campylobacter fetus subsp. testudinum	match	88020	86253	Campylobacter fetus	0.979925	match	71148	70971	Campylobacter fetus	0.997512	match	-	Campylobacter fetus	match	52656	52266	Campylobacter fetus	0.992593	match	52654	25873	Campylobacter fetus subsp. testudinum	0.491378	match	-	Campylobacter fetus	match	Not Done
R082	Mycobacteroides abscessus	Mycobacteroides abscessus	match	78143	27861	Mycobacterium abscessus	0.356539	match	29746	24486	Mycobacterium abscessus	0.82317	match	-	Mycobacterium abscessus	match	52230	51776	Mycobacteroides abscessus	0.991308	match	52135	19892	Mycobacteroides abscessus	0.381548	match	-	Mycobacteroides abscessus	match	Not Done
R083	Tessaracoccus oleiagri	Tessaracoccus oleiagri	match	103168	5889	Tetrasphaera vanveenii	0.0570817	not match	71146	69686	Tessaracoccus flavescens	0.979479	not match	Tessaracoccus sp.	Tessaracoccus flavescens	not match	78551	77671	Tessaracoccus oleiagri	0.988797	match	78361	2993	Tessaracoccus oleiagri	0.038195	match	-	Tessaracoccus oleiagri	match	Not Done
R084	Corynebacterium kroppenstedtii	Corynebacterium kroppenstedtii	match	103087	43954	Corynebacterium kroppenstedtii	0.426378	match	43787	34261	Corynebacterium kroppenstedtii	0.782447	match	-	Corynebacterium kroppenstedtii	match	31547	23792	Corynebacterium kroppenstedtii	0.754176	match	31744	23035	Corynebacterium kroppenstedtii	0.725649	match	-	Corynebacterium kroppenstedtii	match	Not Done
R085	Dolosigranulum pigrum	Dolosigranulum pigrum	match	77982	5098	Alkalibacterium subtropicum	0.0653741	not match	61317	61162	Dolosigranulum pigrum	0.997472	match	Dolosigranulum pigrum	Dolosigranulum pigrum	match	41001	28682	Dolosigranulum pigrum	0.699544	match	41014	26725	Dolosigranulum pigrum	0.651607	match	-	Dolosigranulum pigrum	match	Not Done
R086	Raoultella planticola	Raoultella planticola	match	124461	55412	Serratia entomophila	0.445216	not match	64128	61208	Raoultella planticola	0.954466	match	Pseudocitrobacter sp. / Cronobacter sp.	Raoultella planticola	match	42293	23497	Kluyvera georgiana	0.555577	not match	42012	19308	Klebsiella aerogenes	0.459583	not match	Klebsiella aerogenes	Klebsiella aerogenes	not match	Not Done
R090	Brevibacterium luteolum	Brevibacterium luteolum	match	91422	54060	Brevibacterium luteolum	0.591324	match	50449	48169	Brevibacterium luteolum	0.954806	match	-	Brevibacterium luteolum	match	27325	27080	Brevibacterium luteolum	0.991034	match	27281	11481	Brevibacterium luteolum	0.420842	match	-	Brevibacterium luteolum	match	Not Done
R093	Anaerococcus vaginalis	Anaerococcus vaginalis	match	103988	99161	Anaerococcus vaginalis	0.953581	match	86951	86586	Anaerococcus vaginalis	0.995802	match	-	Anaerococcus vaginalis	match	48236	37793	Anaerococcus vaginalis	0.783502	match	48206	34648	Anaerococcus vaginalis	0.718749	match	-	Anaerococcus vaginalis	match	Not Done
R094	Corynebacterium xerosis	Corynebacterium hansenii	not match	120105	105535	Corynebacterium xerosis	0.878689	match	77805	77175	Corynebacterium xerosis	0.991903	match	-	Corynebacterium xerosis	match	52314	36538	Corynebacterium hansenii	0.698436	not match	53191	33974	Corynebacterium xerosis	0.638717	match	Corynebacterium xerosis	Corynebacterium xerosis	match	Not Done
R095	Burkholderia mallei	Burkholderia mallei	match	123094	83951	Burkholderia mallei	0.682007	match	70004	69298	Burkholderia mallei	0.989915	match	-	Burkholderia mallei	match	43037	29828	Burkholderia pseudomallei	0.693078	not match	43290	28509	Burkholderia mallei	0.658559	match	Burkholderia mallei	Burkholderia mallei	match	Not Done
R096	Streptomyces thermodiastaticus	Streptomyces thermodiastaticus	match	102056	75659	Streptomyces thermodiastaticus	0.741348	match	67631	65855	Streptomyces thermoviolaceus	0.97374	not match	Streptomyces sp.	Streptomyces thermoviolaceus	not match	48876	37114	Streptomyces thermoviolaceus	0.75935	not match	49062	35562	Streptomyces thermodiastaticus	0.724838	match	Streptomyces thermodiastaticus	Streptomyces thermodiastaticus	match	Not Done
R097	Pseudoxanthomonas helianthi	Pseudoxanthomonas helianthi	match	109848	22984	Stenotrophomonas koreensis	0.209235	not match	66128	63285	Pseudoxanthomonas spadix	0.957008	not match	Pseudoxanthomonas sp.	Pseudoxanthomonas spadix	not match	35038	22353	Pseudoxanthomonas helianthi	0.637964	match	35040	20919	Pseudoxanthomonas helianthi	0.597003	match	-	Pseudoxanthomonas helianthi	match	Not Done
R098	Brachybacterium huguangmaarense	Brachybacterium huguangmaarense	match	90798	40109	Brachybacterium squillarum	0.441739	not match	57146	55233	Brachybacterium huguangmaarense	0.966524	match	Brachybacterium sp.	Brachybacterium huguangmaarense	match	45850	28519	Brachybacterium squillarum	0.622007	not match	46217	27124	Brachybacterium nesterenkovii	0.586884	not match	Brachybacterium nesterenkovii	Brachybacterium nesterenkovii	not match	Not Done
R099	Corynebacterium oculi	Corynebacterium oculi	match	120780	53306	Corynebacterium mastitidis	0.441348	not match	46885	42037	Corynebacterium oculi	0.896598	match	Corynebacterium sp.	Corynebacterium oculi	match	42383	32938	Corynebacterium oculi	0.777151	match	42663	29933	Corynebacterium oculi	0.701615	match	-	Corynebacterium oculi	match	Not Done
R100	Rothia terrae	Rothia terrae	match	101610	2135	Georgenia ferrireducens	0.0210117	not match	49244	41213	Rothia terrae	0.836914	match	Rothia terrae	Rothia terrae	match	38083	28748	Rothia terrae	0.754878	match	38425	23616	Rothia terrae	0.6146	match	-	Rothia terrae	match	Not Done
R102	Corynebacterium oculi	Corynebacterium oculi	match	81168	47479	Corynebacterium mastitidis	0.584947	not match	39666	37661	Corynebacterium oculi	0.949453	match	Corynebacterium sp.	Corynebacterium oculi	match	10831	6562	Corynebacterium oculi	0.605854	match	10914	6021	Corynebacterium oculi	0.551677	match	-	Corynebacterium oculi	match	Not Done
R103	Corynebacterium oculi	Corynebacterium oculi	match	90822	53545	Corynebacterium mastitidis	0.58956	not match	43396	40649	Corynebacterium oculi	0.936699	match	Corynebacterium sp.	Corynebacterium oculi	match	56043	43644	Corynebacterium oculi	0.778759	match	56098	40069	Corynebacterium oculi	0.714268	match	-	Corynebacterium oculi	match	Not Done
R104	Gordonia sputi	Gordonia sputi	match	66930	6441	Gordonia otitidis	0.0962349	not match	29783	28471	Gordonia otitidis	0.955948	not match	-	Gordonia otitidis	not match	25020	19485	Gordonia sputi	0.778777	match	24924	18700	Gordonia sputi	0.750281	match	-	Gordonia sputi	match	Not Done
R105	Gordonia sputi	Gordonia sputi	match	126639	9445	Gordonia otitidis	0.0745821	not match	56541	53452	Gordonia otitidis	0.945367	not match	-	Gordonia otitidis	not match	49614	38040	Gordonia sputi	0.766719	match	49484	36296	Gordonia sputi	0.73349	match	-	Gordonia sputi	match	Not Done
R106	Paenalcaligenes suwonensis	Paenalcaligenes suwonensis	match	106084	42426	Denitrobacter permanens	0.399928	not match	40092	37619	Paenalcaligenes suwonensis	0.938317	match	Paenalcaligenes sp.	Paenalcaligenes suwonensis	match	28807	22052	Paenalcaligenes suwonensis	0.765508	match	28584	7222	Paenalcaligenes suwonensis	0.252659	match	-	Paenalcaligenes suwonensis	match	Not Done
R107	Moraxella osloensis	Moraxella osloensis	match	114671	39534	Enhydrobacter aerosaccus	0.34476	not match	75203	74007	Moraxella osloensis	0.984096	match	Enhydrobacter aerosaccus	Enhydrobacter aerosaccus	not match	48367	36365	Moraxella osloensis	0.751856	match	48121	34267	Moraxella osloensis	0.712101	match	-	Moraxella osloensis	match	Not Done
R108	Staphylococcus saccharolyticus	Staphylococcus saccharolyticus	match	110976	15155	Staphylococcus caprae	0.136561	not match	91295	90953	Staphylococcus epidermidis	0.996254	not match	Staphylococcus sp.	Staphylococcus epidermidis	not match	50770	19610	Staphylococcus saccharolyticus	0.386252	match	50888	18444	Staphylococcus saccharolyticus	0.362443	match	-	Staphylococcus saccharolyticus	match	Not Done
R110	Actinotignum urinale	Actinotignum urinale	match	105044	47425	Actinobaculum urinale	0.451477	match	45561	37221	Actinotignum urinale	0.816949	match	-	Actinotignum urinale	match	51699	41535	Actinotignum urinale	0.8034	match	51665	39502	Actinotignum urinale	0.76458	match	-	Actinotignum urinale	match	Not Done
R111	Campylobacter fetus	Campylobacter fetus subsp. testudinum	match	115377	111948	Campylobacter fetus	0.97028	match	90942	90095	Campylobacter fetus	0.990686	match	-	Campylobacter fetus	match	21893	16027	Campylobacter fetus	0.73206	match	21965	15049	Campylobacter fetus	0.685135	match	-	Campylobacter fetus	match	Not Done
R112	Citrobacter sedlakii	Citrobacter sedlakii	match	134560	8981	Enterobacter aceae	0.0667435	not match	54832	51456	Citrobacter youngae	0.93843	not match	Enterobacteraceae	Citrobacter youngae	not match	46399	35885	Citrobacter sedlakii	0.7734	match	46615	34125	Citrobacter sedlakii	0.73206	match	-	Citrobacter sedlakii	match	Not Done
R113	Schaalia cardiffensis	Schaalia cardiffensis	match	106892	85976	Actinomyces cardiffensis	0.804326	match	72814	66500	Schaalia cardiffensis	0.913286	match	-	Schaalia cardiffensis	match	3878	1814	Schaalia cardiffensis	0.467767	match	3883	1657	Schaalia cardiffensis	0.426732	match	-	Schaalia cardiffensis	match	Not Done
R114	Parvimonas micra	Parvimonas micra	match	99121	33248	Peptoniphilus indolicus	0.335428	not match	80094	79876	Parvimonas micra	0.997278	match	Parvimonas sp.	Parvimonas micra	match	56545	7481	Parvimonas micra	0.132302	match	57153	6640	Parvimonas micra	0.116179	match	-	Parvimonas micra	match	Not Done
R115	Nosocomiicoccus massiliensis	Nosocomiicoccus massiliensis	match	113606	3187	Staphylococcus fleurettii	0.0280531	not match	91885	91656	Nosocomiicoccus massiliensis	0.997508	match	Nosocomiicoccus ampullae	Nosocomiicoccus massiliensis	match	50645	8580	Nosocomiicoccus massiliensis	0.169415	match	50956	7598	Nosocomiicoccus massiliensis	0.149109	match	-	Nosocomiicoccus massiliensis	match	Not Done
R116	Tsukamurella tyrosinosolvens	Tsukamurella tyrosinosolvens	match	84160	735	Microvirus Enterobacteria phage PhiX174	0.00873337	not match	49702	28918	Tsukamurella ocularis	0.581828	not match	Tsukamurella sp.	Tsukamurella ocularis	not match	11996	6296	Tsukamurella tyrosinosolvens	0.524842	match	11875	5865	Tsukamurella tyrosinosolvens	0.493895	match	-	Tsukamurella tyrosinosolvens	match	Not Done
R119	Salmonella enterica	Salmonella enterica subsp. enterica	match	190794	62903	Salmonella enterica	0.329691	match	69564	63968	Salmonella enterica	0.919556	match	-	Salmonella enterica	match	36494	28249	Salmonella enterica	0.774072	match	36428	26752	Salmonella enterica	0.73438	match	-	Salmonella enterica	match	Not Done
R120	Possibly new species	Brachybacterium conglomeratum	excluded	133543	113559	Brachybacterium faecium	0.850355	excluded	91045	90700	Brachybacterium faecium	0.996211	excluded	-	Brachybacterium faecium	excluded	52248	39733	Brachybacterium paraconglomeratum	0.760469	excluded	52302	37655	Brachybacterium saurashtrense	0.719953	excluded	Brachybacterium paraconglomeratum	Brachybacterium paraconglomeratum	excluded	Brachybacterium saurashtrense (82.3%)
R121	Possibly new species	Schaalia odontolytica	excluded	139327	91842	Actinomyces lingnae	0.659183	excluded	76698	73990	Schaalia vaccimaxillae	0.964693	excluded	Actinomyces sp.	Schaalia vaccimaxillae	excluded	49456	313	Sphingomonas paucimobilis	0.00632886	excluded	49545	49	Sphingomonas paucimobilis	0.000989	excluded	-	Sphingomonas paucimobilis	excluded	Schaalia odontolytica (6.0%)
R122	Staphylococcus petrasii	Staphylococcus petrasii subsp. jettensis	match	108381	68644	Staphylococcus haemolyticus	0.633358	not match	91766	91351	Staphylococcus petrasii	0.995478	match	Staphylococcus sp.	Staphylococcus petrasii	match	36738	24797	Staphylococcus petrasii	0.674969	match	36607	23195	Staphylococcus petrasii	0.633622	match	-	Staphylococcus petrasii	match	Not Done
R123	Pseudoglutamicibacter albus	Pseudoglutamicibacter cumminsii	not match	139696	64502	Kocuria rosea	0.461731	not match	66291	64194	Pseudoglutamicibacter albus	0.968367	match	Pseudoglutamicibacter cumminsii	Pseudoglutamicibacter albus	match	47881	29717	Pseudoglutamicibacter cumminsii	0.620643	not match	47555	27673	Pseudoglutamicibacter albus	0.581916	match	Pseudoglutamicibacter albus	Pseudoglutamicibacter albus	match	Not Done
R124	Corynebacterium tuberculostearicum	Corynebacterium tuberculostearicum	match	188577	81796	Corynebacterium tuberculostearicum	0.433754	match	76711	70650	Corynebacterium tuberculostearicum	0.920989	match	-	Corynebacterium tuberculostearicum	match	49998	38717	Corynebacterium tuberculostearicum	0.774371	match	50259	37420	Corynebacterium tuberculostearicum	0.744543	match	-	Corynebacterium tuberculostearicum	match	Not Done
R125	Corynebacterium pyruviciproducens	Corynebacterium pyruviciproducens	match	128028	77346	Corynebacterium glucuronolyticum	0.604133	not match	74791	73569	Corynebacterium pyruviciproducens	0.983661	match	Corynebacterium pyruviciproducens	Corynebacterium pyruviciproducens	match	45230	28380	Corynebacterium pyruviciproducens	0.62746	match	45288	5993	Corynebacterium glucuronolyticum	0.132331	not match	Corynebacterium pyruviciproducens	Corynebacterium pyruviciproducens	match	Not Done
R126	Corynebacterium pyruviciproducens	Corynebacterium pyruviciproducens	match	125398	79050	Corynebacterium glucuronolyticum	0.630393	not match	77771	76239	Corynebacterium pyruviciproducens	0.980301	match	Corynebacterium pyruviciproducens	Corynebacterium pyruviciproducens	match	47191	29323	Corynebacterium pyruviciproducens	0.621368	match	47334	6331	Corynebacterium glucuronolyticum	0.133752	not match	Corynebacterium pyruviciproducens	Corynebacterium pyruviciproducens	match	Not Done
R127	Corynebacterium tuberculostearicum	Corynebacterium tuberculostearicum	match	189409	90946	Corynebacterium tuberculostearicum	0.480157	match	88714	84950	Corynebacterium tuberculostearicum	0.957572	match	-	Corynebacterium tuberculostearicum	match	48456	37580	Corynebacterium tuberculostearicum	0.775549	match	47514	35922	Corynebacterium tuberculostearicum	0.75603	match	-	Corynebacterium tuberculostearicum	match	Not Done
R128	Porphyromonas asaccharolytica	Porphyromonas asaccharolytica	match	128519	101756	Porphyromonas asaccharolytica	0.791758	match	86550	85263	Porphyromonas asaccharolytica	0.98513	match	-	Porphyromonas asaccharolytica	match	65205	53370	Porphyromonas asaccharolytica	0.818496	match	63169	50876	Porphyromonas asaccharolytica	0.805395	match	-	Porphyromonas asaccharolytica	match	Not Done
R129	Lactobacillus fermentum	Lactobacillus fermentum	match	136598	104945	Lactobacillus fermentum	0.768276	match	106959	91755	Lactobacillus fermentum	0.857852	match	-	Lactobacillus fermentum	match	100688	81591	Lactobacillus fermentum	0.810335	match	98076	76294	Lactobacillus fermentum	0.777907	match	-	Lactobacillus fermentum	match	Not Done
R130	Gordonia amicalis	Gordonia amicalis	match	109098	21032	Gordonia westfalica	0.192781	not match	78604	78021	Gordonia amicalis	0.992583	match	Gordonia sp.	Gordonia amicalis	match	67372	47299	Gordonia amicalis	0.702057	match	64963	44682	Gordonia amicalis	0.687807	match	-	Gordonia amicalis	match	Not Done
R131	Possibly new species	Schaalia odontolytica	excluded	117795	79486	Actinomyces lingnae	0.674782	excluded	71951	68220	Schaalia vaccimaxillae	0.948145	excluded	Actinomyces sp.	Schaalia vaccimaxillae	excluded	94124	994	Pelomonas saccharophila	0.0105605	excluded	91586	586	Haematobacter massiliensis	0.00639836	excluded	Actinomyces marimammalium	No reliable ID	excluded	Schaalia odontolytica (6.0%)
R132	Porphyromonas asaccharolytica	Porphyromonas asaccharolytica	match	103397	98401	Porphyromonas asaccharolytica	0.951681	match	83597	83265	Porphyromonas asaccharolytica	0.996029	match	-	Porphyromonas asaccharolytica	match	89491	74302	Porphyromonas asaccharolytica	0.830273	match	86231	70440	Porphyromonas asaccharolytica	0.816876	match	-	Porphyromonas asaccharolytica	match	Not Done
R133	Nocardia brasiliensis	Nocardia brasiliensis	match	121210	43188	Nocardia gamkensis	0.356307	not match	73440	53961	Nocardia vulneris	0.734763	not match	Nocardia sp.	Nocardia vulneris	not match	6073	4644	Nocardia brasiliensis	0.764696	match	6068	4492	Nocardia brasiliensis	0.740277	match	-	Nocardia brasiliensis	match	Not Done
R134	Calidifontibacter indicus	Calidifontibacter indicus	match	118938	8209	Dermacoccus abyssi	0.0690192	not match	74345	73247	Calidifontibacter indicus	0.985231	match	Calidifontibacter indicus	Calidifontibacter indicus	match	37547	26187	Calidifontibacter indicus	0.697446	match	37638	16993	Calidifontibacter terrae	0.451485	not match	Calidifontibacter indicus	Calidifontibacter indicus	match	Not Done
R136	Dietzia timorensis	Dietzia timorensis	match	105655	65045	Gordonia hirsuta	0.615636	not match	70766	64866	Dietzia timorensis	0.916627	match	Dietzia sp.	Dietzia timorensis	match	9557	7144	Dietzia timorensis	0.747515	match	9189	6687	Dietzia timorensis	0.727718	match	-	Dietzia timorensis	match	Not Done
R138	Cetobacterium somerae	Cetobacterium somerae	match	141022	109518	Cetobacterium somerae	0.776602	match	112576	112298	Cetobacterium somerae	0.997531	match	-	Cetobacterium somerae	match	90661	72124	Cetobacterium somerae	0.795535	match	86110	66253	Cetobacterium somerae	0.7694	match	-	Cetobacterium somerae	match	Not Done
R139	Oscillibacter ruminantium	Oscillibacter ruminantium	match	105195	59981	Oscillospira eae	0.570189	not match	54763	51166	Oscillibacter ruminantium	0.934317	match	Oscillibacter ruminantium	Oscillibacter ruminantium	match	95050	78853	Oscillibacter ruminantium	0.829595	match	92613	57142	Oscillibacter valericigenes	0.616998	not match	Oscillibacter ruminantium	Oscillibacter ruminantium	match	Not Done
R140	Moraxella lacunata	Moraxella lacunata	match	123537	110330	Moraxella lacunata	0.893093	match	93749	93064	Moraxella equi	0.992693	not match	Moraxella sp.	Moraxella equi	not match	72271	57092	Moraxella equi	0.789971	not match	69981	52514	Moraxella lacunata	0.750404	match	Moraxella lacunata	Moraxella lacunata	match	Not Done
R141	Ottowia beijingensis	Ottowia beijingensis	match	114393	9562	Tepidimonas ignava	0.083589	not match	64050	62936	Brachymonas denitrificans	0.982607	not match	Brachymonas sp.	Brachymonas denitrificans	not match	74026	43904	Ottowia beijingensis	0.593089	match	71540	41088	Ottowia beijingensis	0.574336	match	-	Ottowia beijingensis	match	Not Done
R142	Ignatzschineria indica	Ignatzschineria indica	match	110136	12499	Ignatzschineria larvae	0.113487	not match	62092	60634	Ignatzschineria indica	0.976519	match	Ignatzschineria indica	Ignatzschineria indica	match	84127	71090	Ignatzschineria indica	0.845032	match	81561	66282	Ignatzschineria indica	0.812668	match	-	Ignatzschineria indica	match	Not Done
R144	Globicatella sanguinis	Globicatella sanguinis	match	117413	5100	Facklamia tabacinasalis	0.0434364	not match	93526	92992	Globicatella sanguinis	0.99429	match	Globicatella sp.	Globicatella sanguinis	match	91362	73174	Globicatella sanguinis	0.800924	match	87322	65696	Globicatella sanguinis	0.752342	match	-	Globicatella sanguinis	match	Not Done
R145	Lysinibacillus odysseyi	Lysinibacillus odysseyi	match	113575	83874	Lysinibacillus boronitolerans	0.73849	not match	79742	79256	Lysinibacillus odysseyi	0.993905	match	Lysinibacillus odysseyi	Lysinibacillus odysseyi	match	89160	65824	Lysinibacillus odysseyi	0.738268	match	86038	61059	Lysinibacillus odysseyi	0.709675	match	-	Lysinibacillus odysseyi	match	Not Done
R147	Dietzia cinnamea	Dietzia cinnamea	match	96244	21105	Dietzia cinnamea	0.219286	match	71551	70537	Dietzia cinnamea	0.985828	match	-	Dietzia cinnamea	match	16377	12481	Dietzia cinnamea	0.762105	match	15599	11068	Dietzia cinnamea	0.709533	match	-	Dietzia cinnamea	match	Not Done
R148	Moraxella osloensis	Moraxella osloensis	match	118599	41009	Enhydrobacter aerosaccus	0.345779	not match	89263	87340	Moraxella osloensis	0.978457	match	Enhydrobacter aerosaccus	Enhydrobacter aerosaccus	not match	83916	63656	Moraxella osloensis	0.758568	match	79905	58724	Moraxella osloensis	0.734923	match	-	Moraxella osloensis	match	Not Done
R149	Ornithinibacillus californiensis	Ornithinibacillus californiensis	match	133105	18780	Virgibacillus sediminis	0.141092	not match	97489	97262	Ornithinibacillus scapharcae	0.997672	not match	Ornithinibacillus scapharcae	Ornithinibacillus scapharcae	not match	100105	74432	Ornithinibacillus scapharcae	0.743539	not match	94688	55158	Ornithinibacillus californiensis	0.582524	match	Ornithinibacillus californiensis	Ornithinibacillus californiensis	match	Not Done
R150	Cellulomonas pakistanensis	Cellulomonas pakistanensis	match	130494	18883	Oerskovia enterophila	0.144704	not match	101532	101071	Cellulomonas pakistanensis	0.99546	match	Cellulomonas sp.	Cellulomonas pakistanensis	match	16594	12684	Cellulomonas pakistanensis	0.764373	match	16056	7027	Cellulomonas terrae	0.437656	not match	Cellulomonas pakistanensis	Cellulomonas pakistanensis	match	Not Done
R151	Dermacoccus barathri	Dermacoccus barathri	match	125429	16317	Dermacoccus abyssi	0.13009	not match	87904	85801	Dermacoccus profundi	0.976076	not match	Dermacoccus sp.	Dermacoccus profundi	not match	29559	23254	Dermacoccus barathri	0.786698	match	28740	22009	Dermacoccus barathri	0.765797	match	-	Dermacoccus barathri	match	Not Done
R152	Staphylococcus aureus	Staphylococcus aureus	match	69676	42700	Staphylococcus aureus	0.612837	match	56857	56603	Staphylococcus aureus	0.995533	match	-	Staphylococcus aureus	match	88227	70685	Staphylococcus aureus	0.801172	match	85441	66408	Staphylococcus aureus	0.777238	match	-	Staphylococcus aureus	match	Not Done
R153	Corynebacterium mastitidis	Corynebacterium mastitidis	match	119825	68270	Corynebacterium atypicum	0.569748	not match	63767	61639	Corynebacterium tuberculostearicum	0.966629	not match	Corynebacteriaceae	Corynebacterium tuberculostearicum	not match	67508	24234	Corynebacterium mastitidis	0.35898	match	65402	21513	Corynebacterium mastitidis	0.328935	match	-	Corynebacterium mastitidis	match	Not Done
R154	Mycobacteroides abscessus	Mycobacteroides abscessus	match	114293	65185	Mycobacterium abscessus	0.570332	match	62890	59634	Mycobacterium abscessus	0.948227	match	-	Mycobacterium abscessus	match	126134	97669	Mycobacteroides abscessus	0.774327	match	122281	93432	Mycobacteroides abscessus	0.764076	match	-	Mycobacteroides abscessus	match	Not Done
R155	Brevibacterium luteolum	Brevibacterium luteolum	match	105072	79102	Brevibacterium luteolum	0.752836	match	69867	69212	Brevibacterium luteolum	0.990625	match	-	Brevibacterium luteolum	match	65348	51605	Brevibacterium luteolum	0.789695	match	63661	48670	Brevibacterium luteolum	0.764518	match	-	Brevibacterium luteolum	match	Not Done
R156	Gordonibacter urolithinfaciens	Gordonibacter urolithinfaciens	match	89093	73588	Eggerthella sinensis	0.825968	not match	60058	58170	Gordonibacter urolithinfaciens	0.968564	match	Gordonibacter sp.	Gordonibacter urolithinfaciens	match	53263	52539	Gordonibacter urolithinfaciens	0.986407	match	56859	2128	Gordonibacter urolithinfaciens	0.0374259	match	-	Gordonibacter urolithinfaciens	match	Not Done
R157	Catabacter hongkongensis	Catabacter hongkongensis	match	87956	44948	Alkaliphilus crotonatoxidans	0.511028	not match	58909	56831	Catabacter hongkongensis	0.964725	match	Catabacter hongkongensis	Catabacter hongkongensis	match	47059	31742	Catabacter hongkongensis	0.674515	match	47145	28960	Catabacter hongkongensis	0.614275	match	-	Catabacter hongkongensis	match	Not Done
R158	Possibly new species	Microbacterium ginsengiterrae	excluded	86042	23346	Microbacterium marinilacus	0.271333	excluded	37774	36253	Microbacterium assamensis	0.959734	excluded	Microbacterium sp.	Microbacterium assamensis	excluded	41945	41530	Microbacterium foliorum	0.990106	excluded	44686	19952	Microbacterium foliorum	0.446493	excluded	-	Microbacterium foliorum	excluded	Microbacterium foliorum (82.2%)
R159	Schaalia cardiffensis	Schaalia cardiffensis	match	85521	49494	Actinomyces cardiffensis	0.578735	match	40049	32057	Schaalia cardiffensis	0.800444	match	-	Schaalia cardiffensis	match	35718	35370	Schaalia cardiffensis	0.990257	match	38085	15256	Schaalia cardiffensis	0.400578	match	-	Schaalia cardiffensis	match	Not Done
R160	Staphylococcus petrasii	Staphylococcus petrasii subsp. croceilyticus	match	74339	46133	Staphylococcus haemolyticus	0.620576	not match	61824	61203	Staphylococcus petrasii	0.989955	match	Staphylococcus sp.	Staphylococcus petrasii	match	24745	24614	Staphylococcus petrasii	0.994706	match	26271	13554	Staphylococcus petrasii	0.51593	match	-	Staphylococcus petrasii	match	Not Done
R162	Raoultibacter timonensis	Raoultibacter timonensis	match	128038	81506	Eggerthella sinensis	0.636577	not match	72906	69288	Raoultibacter timonensis	0.950374	match	Raoultibacter timonensis	Raoultibacter timonensis	match	29790	17273	Raoultibacter timonensis	0.579825	match	29726	16246	Raoultibacter timonensis	0.546525	match	-	Raoultibacter timonensis	match	Not Done
R163	Aeromonas veronii	Aeromonas veronii	match	189895	5485	Tolumonas auensis	0.0288844	not match	111200	87326	Aeromonas veronii	0.785306	match	Aeromonas sp.	Aeromonas veronii	match	33100	32884	Aeromonas veronii	0.993474	match	35323	17740	Aeromonas veronii	0.502222	match	-	Aeromonas veronii	match	Not Done
R164	Weissella confusa	Weissella confusa	match	102793	80562	Weissella cibaria	0.78373	not match	78905	78333	Weissella confusa	0.992751	match	Weissella sp.	Weissella confusa	match	36156	35951	Weissella confusa	0.99433	match	38596	23979	Weissella confusa	0.621282	match	-	Weissella confusa	match	Not Done
R165	Actinotignum schaalii	Actinotignum schaalii	match	112079	37899	Actinobaculum schaalii	0.338145	match	55031	46099	Actinotignum schaalii	0.837691	match	-	Actinotignum schaalii	match	46996	23219	Actinotignum schaalii	0.494063	match	46691	21460	Actinotignum schaalii	0.459617	match	-	Actinotignum schaalii	match	Not Done
R166	Campylobacter fetus	Campylobacter fetus subsp. testudinum	match	122439	116003	Campylobacter fetus	0.947435	match	102763	100612	Campylobacter fetus	0.979068	match	-	Campylobacter fetus	match	46928	46632	Campylobacter fetus	0.993692	match	50181	30990	Campylobacter fetus subsp. testudinum	0.617564	match	-	Campylobacter fetus subsp. testudinum	match	Not Done
R167	Moraxella osloensis	Moraxella osloensis	match	115085	49323	Enhydrobacter aerosaccus	0.428579	not match	90712	90381	Moraxella osloensis	0.996351	match	Enhydrobacter aerosaccus	Enhydrobacter aerosaccus	not match	44702	44358	Moraxella osloensis	0.992305	match	47879	26384	Moraxella osloensis	0.551056	match	-	Moraxella osloensis	match	Not Done
R169	Staphylococcus warneri	Staphylococcus warneri	match	124861	45962	Staphylococcus pasteuri	0.368105	not match	103329	103088	Staphylococcus warneri	0.997668	match	Staphylococcus sp.	Staphylococcus warneri	match	34809	34542	Staphylococcus warneri	0.99233	match	37098	19323	Staphylococcus pasteuri	0.520864	not match	Staphylococcus warneri	Staphylococcus warneri	match	Not Done
R170	Staphylococcus petrasii	Staphylococcus petrasii subsp. croceilyticus	match	99626	66974	Staphylococcus haemolyticus	0.672254	not match	84143	83577	Staphylococcus petrasii	0.993273	match	Staphylococcus sp.	Staphylococcus petrasii	match	52092	37674	Staphylococcus petrasii	0.72322	match	52071	35467	Staphylococcus petrasii subsp. croceilyticus	0.681128	match	-	Staphylococcus petrasii subsp. croceilyticus	match	Not Done
R172	Peptoniphilus grossensis	Peptoniphilus grossensis	match	133569	128925	Peptoniphilus asaccharolyticus	0.965231	not match	114824	114055	Peptoniphilus grossensis	0.993303	match	Peptoniphilus sp.	Peptoniphilus grossensis	match	51396	36695	Peptoniphilus grossensis	0.713966	match	51204	32813	Peptoniphilus grossensis	0.640829	match	-	Peptoniphilus grossensis	match	Not Done
R174	Actinomyces nasicola	Actinomyces nasicola	match	118722	20061	Georgenia soli	0.168975	not match	61379	60681	Actinomyces nasicola	0.988628	match	Micrococcales	Actinomyces nasicola	match	61143	37810	Actinomyces nasicola	0.618386	match	61263	35858	Actinomyces nasicola	0.585313	match	-	Actinomyces nasicola	match	Not Done
R175	Corynebacterium pollutisoli	Corynebacterium pollutisoli	match	131030	88918	Corynebacterium canis	0.678608	not match	73389	70484	Corynebacterium humireducens	0.960416	not match	Corynebacterium sp.	Corynebacterium humireducens	not match	61020	34197	Corynebacterium pollutisoli	0.560423	match	60957	5286	Corynebacterium tuberculostearicum	0.0867169	not match	Corynebacterium pollutisoli	Corynebacterium pollutisoli	match	Not Done
R176	Tsukamurella ocularis	Tsukamurella ocularis	match	117183	5834	Pseudomonas brenneri	0.0497854	not match	83915	59366	Tsukamurella ocularis	0.707454	match	Tsukamurella sp.	Tsukamurella ocularis	match	3926	3903	Tsukamurella hominis	0.994142	not match	4222	1974	Tsukamurella ocularis	0.467551	match	Tsukamurella hominis	Tsukamurella hominis	not match	Not Done
R177	Staphylococcus pasteuri	Staphylococcus pasteuri	match	86969	38060	Staphylococcus pasteuri	0.437627	match	70759	70538	Staphylococcus pasteuri	0.996877	match	-	Staphylococcus pasteuri	match	51336	35607	Staphylococcus pasteuri	0.693607	match	51185	33584	Staphylococcus pasteuri	0.65613	match	-	Staphylococcus pasteuri	match	Not Done
R178	Acinetobacter soli	Acinetobacter soli	match	98198	45403	Acinetobacter soli	0.462362	match	63746	61076	Acinetobacter soli	0.958115	match	-	Acinetobacter soli	match	50619	37210	Acinetobacter soli	0.735099	match	50478	26426	Acinetobacter lactucae	0.523515	not match	Acinetobacter lactucae	Acinetobacter lactucae	not match	Not Done
R179	Corynebacterium lipophiloflavum	Corynebacterium lipophiloflavum	match	94515	67075	Corynebacterium lipophiloflavum	0.709676	match	38793	38235	Corynebacterium mycetoides	0.985616	not match	Corynebacterium auris	Corynebacterium mycetoides	not match	60364	25870	Corynebacterium lipophiloflavum	0.428567	match	60546	24313	Corynebacterium lipophiloflavum	0.401562	match	-	Corynebacterium lipophiloflavum	match	Not Done
R180	Corynebacterium mastitidis	Corynebacterium mastitidis	match	119167	64428	Corynebacterium atypicum	0.540653	not match	57894	55938	Corynebacterium tuberculostearicum	0.966214	not match	Corynebacteriaceae	Corynebacterium tuberculostearicum	not match	59601	11337	Corynebacterium mastitidis	0.190215	match	59444	9701	Corynebacterium mastitidis	0.163196	match	-	Corynebacterium mastitidis	match	Not Done
R181	Possibly new species	Sphingomonas yabuuchiae	excluded	91201	72948	Sphingomonas yabuuchiae	0.79986	excluded	47516	46722	Sphingomonas paucimobilis	0.98329	excluded	Sphingomonas sp.	Sphingomonas paucimobilis	excluded	51271	38118	Sphingomonas sanguinis	0.743461	excluded	51291	35013	Sphingomonas sanguinis	0.682634	excluded	-	Sphingomonas sanguinis	excluded	Sphingomonas hominis (82.0%)
R182	Fusobacterium nucleatum	Fusobacterium nucleatum subsp. nucleatum	match	127187	46161	Fusobacterium periodonticum	0.362938	not match	90145	89865	Fusobacterium canifelinum	0.996894	not match	Fusobacterium sp.	Fusobacterium canifelinum	not match	49575	32817	Fusobacterium nucleatum	0.661967	match	49871	30972	Fusobacterium nucleatum subsp. nucleatum	0.621042	match	-	Fusobacterium nucleatum subsp. nucleatum	match	Not Done
R183	Parabacteroides faecis	Parabacteroides faecis	match	119573	16532	Parabacteroides gordonii	0.138259	not match	67351	65236	Parabacteroides chongii	0.968597	not match	Parabacteroides sp.	Parabacteroides chongii	not match	37803	37335	Parabacteroides faecis	0.98762	match	40344	16382	Parabacteroides faecis	0.406058	match	-	Parabacteroides faecis	match	Not Done
R184	Cutibacterium acnes	Cutibacterium acnes	match	108351	70235	Propionibacterium humerusii	0.648217	not match	61101	55222	Cutibacterium acnes	0.903782	match	Cutibacterium acnes	Cutibacterium acnes	match	27463	13066	Cutibacterium acnes	0.475767	match	27419	12375	Cutibacterium acnes	0.451329	match	-	Cutibacterium acnes	match	Not Done
R185	Cutibacterium acnes	Cutibacterium acnes	match	132302	82240	Propionibacterium humerusii	0.621608	not match	73802	65809	Cutibacterium acnes	0.891697	match	Cutibacterium acnes	Cutibacterium acnes	match	41264	19541	Cutibacterium acnes	0.47356	match	41278	18279	Cutibacterium acnes	0.442827	match	-	Cutibacterium acnes	match	Not Done
R186	Necropsobacter rosorum	Necropsobacter rosorum	match	100728	24972	Aggregatibacter pneumotropica	0.247915	not match	72011	70882	Necropsobacter rosorum	0.984322	match	Necropsobacter rosorum	Necropsobacter rosorum	match	46158	25492	Necropsobacter rosorum	0.552277	match	46046	22311	Necropsobacter rosorum	0.484537	match	-	Necropsobacter rosorum	match	Not Done
R187	Staphylococcus felis	Staphylococcus felis	match	106815	101959	Staphylococcus delphini	0.954538	not match	86951	86726	Staphylococcus felis	0.997412	match	Staphylococcus felis	Staphylococcus felis	match	193704	192555	Staphylococcus felis	0.994068	match	207795	120964	Staphylococcus felis	0.582131	match	-	Staphylococcus felis	match	Not Done
R188	Facklamia ignava	Facklamia ignava	match	102797	7096	Sphingomonas yabuuchiae	0.0690293	not match	82573	81420	Facklamia ignava	0.986037	match	Facklamia ignava	Facklamia ignava	match	56580	42398	Facklamia ignava	0.749346	match	56565	1351	Facklamia ignava	0.023884	match	-	Facklamia ignava	match	Not Done
R190	Bacillus xiamenensis	Bacillus xiamenensis	match	141500	72043	Bacillus aerophilus	0.509138	not match	118650	118200	Bacillus aerius	0.996207	not match	Bacillus sp.	Bacillus aerius	not match	40953	26620	Bacillus altitudinis	0.650013	not match	40714	24914	Bacillus xiamenensis	0.611927	match	Bacillus xiamenensis	Bacillus xiamenensis	match	Not Done
R192	Corynebacterium pilbarense	Corynebacterium pilbarense	match	124038	28521	Corynebacterium timonense	0.229938	not match	82791	80629	Corynebacterium ureicelerivorans	0.973886	not match	Corynebacterium sp.	Corynebacterium ureicelerivorans	not match	19307	19157	Corynebacterium pilbarense	0.992231	match	20884	2431	Corynebacterium pilbarense	0.116405	match	-	Corynebacterium pilbarense	match	Not Done
R197	Corynebacterium mastitidis	Corynebacterium mastitidis	match	119936	84779	Corynebacterium mastitidis	0.706869	match	71282	68789	Corynebacterium mastitidis	0.965026	match	-	Corynebacterium mastitidis	match	14962	14874	Corynebacterium mastitidis	0.994118	match	16213	6965	Corynebacterium mastitidis	0.429594	match	-	Corynebacterium mastitidis	match	Not Done
R198	Corynebacterium mastitidis	Corynebacterium mastitidis	match	143205	102717	Corynebacterium mastitidis	0.717272	match	91708	87737	Corynebacterium mastitidis	0.9567	match	-	Corynebacterium mastitidis	match	21989	21861	Corynebacterium mastitidis	0.994179	match	23773	10277	Corynebacterium mastitidis	0.432297	match	-	Corynebacterium mastitidis	match	Not Done
R199	Corynebacterium mastitidis	Corynebacterium mastitidis	match	135803	94955	Corynebacterium mastitidis	0.699211	match	84272	80656	Corynebacterium mastitidis	0.957091	match	-	Corynebacterium mastitidis	match	10655	10598	Corynebacterium mastitidis	0.99465	match	11526	5007	Corynebacterium mastitidis	0.434409	match	-	Corynebacterium mastitidis	match	Not Done
R202	Staphylococcus kloosii	Staphylococcus kloosii	match	115192	104494	Staphylococcus kloosii	0.907129	match	98577	98292	Staphylococcus kloosii	0.997109	match	-	Staphylococcus kloosii	match	15187	15062	Staphylococcus kloosii	0.991769	match	16390	8444	Staphylococcus kloosii	0.515192	match	-	Staphylococcus kloosii	match	Not Done
R203	Calidifontibacter indicus	Calidifontibacter indicus	match	187594	13972	Dermacoccus abyssi	0.07448	not match	100438	98198	Calidifontibacter indicus	0.977698	match	Calidifontibacter indicus	Calidifontibacter indicus	match	42453	29817	Calidifontibacter indicus	0.702353	match	42219	19274	Calidifontibacter terrae	0.456524	not match	Calidifontibacter indicus	Calidifontibacter indicus	match	Not Done
R204	Prevotella scopos	Prevotella scopos	match	130340	112423	Prevotella melaninogenica	0.862536	not match	96676	95747	Prevotella jejuni	0.990391	not match	Prevotella melaninogenica	Prevotella melaninogenica	not match	334090	331931	Prevotella scopos	0.993538	match	355149	166474	Prevotella scopos	0.468744	match	-	Prevotella scopos	match	Not Done
R205	Pasteurella multocida	Pasteurella multocida subsp. gallicida	match	119757	109922	Pasteurella pneumotropica	0.917875	not match	92456	91794	Pasteurella stomatis	0.99284	not match	Pasteurella dagmatis	Pasteurella stomatis	not match	249153	247315	Pasteurella multocida	0.992623	match	264795	73291	Pasteurella multocida	0.276784	match	-	Pasteurella multocida	match	Not Done
R206	Staphylococcus cohnii	Staphylococcus cohnii subsp. urealyticus	match	146753	6412	Staphylococcus massiliensis	0.0436925	not match	122068	121437	Staphylococcus auricularis	0.994831	not match	Staphylococcus sp.	Staphylococcus auricularis	not match	42703	21698	Staphylococcus cohnii	0.508114	match	42661	20586	Staphylococcus cohnii	0.482548	match	-	Staphylococcus cohnii	match	Not Done
R208	Achromobacter denitrificans	Achromobacter denitrificans	match	125156	90005	Achromobacter insolitus	0.719143	not match	92348	77383	Achromobacter xylosoxidans	0.83795	not match	Achromobacter sp.	Achromobacter xylosoxidans	not match	10053	9993	Achromobacter xylosoxidans	0.994032	not match	10728	5107	Achromobacter denitrificans	0.476044	match	Achromobacter denitrificans	Achromobacter denitrificans	match	Not Done
R209	Achromobacter mucicolens	Achromobacter mucicolens	match	114955	10322	Achromobacter arsenitoxydans	0.0897917	not match	75511	73532	Achromobacter mucicolens	0.973792	match	Achromobacter sp.	Achromobacter mucicolens	match	2894	2877	Achromobacter mucicolens	0.994126	match	3080	1701	Achromobacter mucicolens	0.552273	match	-	Achromobacter mucicolens	match	Not Done
R210	Bacillus licheniformis	Bacillus licheniformis	match	113633	80370	Bacillus sonorensis	0.707277	not match	73764	70958	Bacillus piscis	0.96196	not match	Bacillus licheniformis	Bacillus piscis	not match	13727	13591	Bacillus licheniformis	0.990093	match	14635	6589	Bacillus licheniformis	0.450222	match	-	Bacillus licheniformis	match	Not Done
R211	Chryseobacterium taklimakanense	Chryseobacterium taklimakanense	match	115151	31488	Chryseobacterium isbiliense	0.27345	not match	85213	84846	Chryseobacterium taklimakanense	0.995693	match	Chryseobacterium taklimakanense	Chryseobacterium taklimakanense	match	38553	38280	Chryseobacterium taklimakanense	0.992919	match	41287	3108	Chryseobacterium haifense	0.0752779	not match	Chryseobacterium taklimakanense	Chryseobacterium taklimakanense	match	Not Done
Average				113381	51156.7				68652.2	65184.4							51419.4	39467.2				51795.9	27668.3
																115													159
																50
																7
																0.690909
